# Supplementary material for: Development of EMS-induced mutation population for amylose and resistant starch variation in bread wheat (Triticum aestivum) and identification of candidate genes responsible for amylose variation
Source: BMC Plant Biol. 2016 Oct 6;16:217. doi: 10.1186/s12870-016-0896-z (PMC5054548; doi:10.1186/s12870-016-0896-z)
Supplement: Additional file 1: — Evaluation of 1035 (M3) mutant lines for amylose variation using five-time diluted standard Iodine-Potassium Iodide (I2–KI) solution. Time taken to develop blue color was recorded using a digital electronic stopwatch, while color intensity was scored as zero for no color development, + for light blue color, and ++ for deep blue color. All the data was given as a mean of three seeds. (XLSX 58 kb) [file 12870_2016_896_MOESM1_ESM.xlsx]

## Sheet: Additional file 1.
Additional file 1. Evaluation of 1,035 mutant lines (M3) for amylose variation using five-time diluted standard Iodine-Potassium Iodide (I2–KI) solution. Time taken to develop blue color was recorded using digital electronic stop watch, while color intensity was scored as zero for no color development, + for light blue color and ++ for deep blue color. All the data was given as mean of three seed…
Mutant lines	Rep #1	Rep #2	Rep #3	Average	Intensity	Selection
TAC 6	60	60	60	60	0	Selected
TAC 118	60	60	59	59.6667	0
TAC 144	60	60	57	59	0
TAC 207	60	60	56	58.6667	0
TAC 214	60	60	59	59.6667	0
TAC 287	60	60	60	60	0	Selected
TAC 288	60	60	60	60	0	Selected
TAC 299	60	60	55	58.3333	0	Selected
TAC 374	60	60	60	60	0	Selected
TAC 440	60	60	60	60	0
TAC 456	60	60	55	58.3333	0	Selected
TAC 472	60	60	60	60	0
TAC 516	60	60	61	60.3333	0
TAC 523	60	60	60	60	0	Selected
TAC 536	60	60	55	58.3333	0	Selected
TAC 539	60	60	60	60	0	Selected
TAC 560	55	57	55	55.6667	0	Selected
TAC 587	60	60	58	59.3333	0	Selected
TAC 596	60	60	60	60	0
TAC 615	60	60	60	60	0
TAC 661	60	60	60	60	0
TAC 676	60	60	60	60	0
TAC 703	60	60	58	59.3333	0	Selected
TAC 711	55	57	59	57	0	Selected
TAC 737	60	60	60	60	0	Selected
TAC 755	60	60	56	58.6667	0
TAC 807	60	60	60	60	0
TAC 810	52	55	51	52.6667	0	Selected
TAC 813	60	60	53	57.6667	0
TAC 846	60	60	60	60	0	Selected
TAC 858	60	60	62	60.6667	0
TAC 900	60	60	55	58.3333	0
TAC 981	60	60	60	60	0	Selected
TAC 1015	60	60	57	59	0
TAC 1025	60	60	56	58.6667	0	Selected
TAC 1043	60	60	60	60	0
TAC 1090	60	60	60	60	0	Selected
TAC 1093	60	60	60	60	0
TAC 1098	60	60	58	59.3333	0
TAC 1123	60	60	60	60	0
TAC 1128	60	60	60	60	0
TAC 1151	60	60	59	59.6667	0	Selected
TAC 1185	60	60	60	60	0
TAC 1198	60	60	59	59.6667	0
TAC 1201	60	60	57	59	0	Selected
TAC 104	60	60	60	60	0	Selected
TAC 358	59	58	59	59	0	Selected
TAC 423	59	57	55	57	0	Selected
TAC 713	57	59	57	57.6667	0
TAC 730	60	58	58	58	0	Selected
TAC 1026	60	58	55	57.6667	0	Selected
TAC 237	60	60	60	29.6667	0	Selected
TAC 10	60	60	59	59.6667	0
TAC 11	60	57	60	59	0
TAC 12	60	60	60	60	0
TAC 57	60	60	60	60	0
TAC 63	60	60	59	59.6667	0
TAC 94	60	58	60	59.3333	0
TAC 98	60	57	59	58.6667	0
TAC 131	58	60	60	59.3333	0
TAC 164	58	57	59	58	0
TAC 178	55	57	50	54	+
TAC 163	52	55	50	52.3333	+	Selected
TAC 137	47	45	44	45.3333	+	Selected
TAC 741	50	48	50	50	+	Selected
TAC 765	58	55	58	58	+	Selected
TAC 766	45	42	47	44.6667	+	Selected
TAC 880	55	57	58	56.6667	+	Selected
TAC 902	56	54	54	54	+	Selected
TAC 914	50	54	52	52	+	Selected
TAC 1046	55	58	53	55.3333	+	Selected
TAC 1054	58	55	58	58	+	Selected
TAC 176	57	55	50	54	+	Selected
TAC 2	50	52	55	52.3333	+
TAC 4	50	50	50	50	+
TAC 5	40	38	44	40.6667	+
TAC 7	30	27	30	29	+
TAC 8	45	42	45	44	+
TAC 13	60	57	62	59.6667	+
TAC 15	56	62	59	59	+
TAC 16	50	47	50	49	+
TAC 18	45	44	40	43	+
TAC 19	35	38	38	37	+
TAC 20	21	23	20	21.3333	+
TAC 21	60	57	62	59.6667	+
TAC 22	51	48	50	49.6667	+
TAC 23	30	35	37	34	+
TAC 29	51	45	47	47.6667	+
TAC 30	57	55	56	56	+
TAC 31	51	45	47	47.6667	+
TAC 33	20	18	22	20	+
TAC 34	18	18	18	18	+
TAC 36	40	35	38	37.6667	+
TAC 37	50	54	55	53	+
TAC 39	45	45	47	45.6667	+
TAC 40	50	53	50	51	+
TAC 41	40	38	41	39.6667	+
TAC 41	46	44	46	45.3333	+
TAC 43	55	53	51	53	+
TAC 44	59	57	59	58.3333	+
TAC 45	47	45	47	46.3333	+
TAC 46	47	46	45	46	+
TAC 47	40	38	40	39.3333	+
TAC 48	42	44	45	43.6667	+
TAC 49	55	51	53	53	+
TAC 53	40	45	45	43.3333	+
TAC 54	60	57	59	58.6667	+
TAC 55	55	54	50	53	+
TAC 56	40	42	43	41.6667	+
TAC 58	45	47	45	45.6667	+
TAC 59	45	45	45	45	+
TAC 60	33	31	30	31.3333	+
TAC 61	59	55	60	58	+
TAC 62	30	34	33	32.3333	+
TAC 64	33	32	29	31.3333	+
TAC 66	57	55	60	57.3333	+
TAC 68	35	37	36	36	+
TAC 73	33	32	30	31.6667	+
TAC 76	30	32	35	32.3333	+
TAC 77	51	47	50	49.3333	+
TAC 79	50	47	45	47.3333	+
TAC 80	60	57	56	57.6667	+
TAC 85	45	47	44	45.3333	+
TAC 86	50	45	47	47.3333	+
TAC 87	41	43	40	41.3333	+
TAC 88	60	57	59	58.6667	+
TAC 90	40	45	45	43.3333	+
TAC 91	57	60	59	58.6667	+
TAC 92	30	31	30	30.3333	+
TAC 93	41	43	45	43	+
TAC 95	34	37	35	35.3333	+
TAC 96	53	50	52	51.6667	+
TAC 97	42	45	40	42.3333	+
TAC 99	53	55	56	54.6667	+
TAC 100	50	52	52	51.3333	+
TAC 103	32	30	29	30.3333	+
TAC 105	30	28	30	29.3333	+
TAC 106	45	42	46	44.3333	+
TAC 108	29	30	30	29.6667	+
TAC 109	40	41	40	40.3333	+
TAC 111	49	47	50	48.6667	+
TAC 113	45	42	40	42.3333	+
TAC 114	50	52	52	51.3333	+
TAC 116	47	50	51	49.3333	+
TAC 117	60	57	60	59	+
TAC 119	31	35	32	32.6667	+
TAC 120	60	57	58	58.3333	+
TAC 125	40	45	43	42.6667	+
TAC 126	57	55	57	56.3333	+
TAC 127	49	47	50	48.6667	+
TAC 128	52	54	55	53.6667	+
TAC 129	55	57	55	55.6667	+
TAC 130	49	52	51	50.6667	+
TAC135	52	52	50	51.3333	+
TAC 136	30	27	30	29	+
TAC 138	55	53	55	54.3333	+
TAC 139	60	59	60	59.6667	+
TAC 140	35	37	35	35.6667	+
TAC143	35	34	35	34.6667	+
TAC 145	50	45	47	47.3333	+
TAC 146	37	35	35	35.6667	+
TAC 147	40	42	44	42	+
TAC 148	30	32	30	30.6667	+
TAC 149	45	40	41	42	+
TAC 151	30	28	28	28.6667	+
TAC 156	32	35	32	33	+
TAC 159	40	37	39	38.6667	+
TAC 160	28	29	30	29	+
TAC 161	33	37	35	35	+
TAC 162	50	52	54	52	+
TAC 165	37	37	39	37.6667	+
TAC 166	58	60	60	59.3333	+
TAC 167	40	37	41	39.3333	+
TAC 169	25	27	29	27	+
TAC 170	45	41	45	43.6667	+
TAC 173	51	52	51	51.3333	+
TAC 174	30	32	30	30.6667	+
TAC 175	50	47	50	49	+
TAC 179	53	55	53	53.6667	+
TAC 181	40	43	40	41	+
TAC 182	35	37	34	35.3333	+
TAC 183	52	50	50	50.6667	+
TAC 184	36	35	35	35.3333	+
TAC 185	39	40	43	40.6667	+
TAC 186	40	45	47	44	+
TAC 187	60	60	60	60	+
TAC 188	30	28	30	29.3333	+
TAC 189	45	44	45	44.6667	+
TAC 190	23	25	27	25	+
TAC 191	37	40	35	37.3333	+
TAC 192	42	47	47	45.3333	+
TAC 193	48	52	50	50	+
TAC 194	29	32	35	32	+
TAC 195	45	45	40	43.3333	+
TAC 196	60	57	55	57.3333	+
TAC 199	25	30	32	29	+
TAC 203	43	44	45	44	+
TAC 204	45	45	47	45.6667	+
TAC 205	30	32	35	32.3333	+
TAC 206	31	34	36	33.6667	+
TAC 208	43	45	41	43	+
TAC 209	50	41	48	46.3333	+
TAC 210	45	45	40	43.3333	+
TAC 211	55	53	50	52.6667	+
TAC 215	40	45	45	43.3333	+
TAC 216	45	42	40	42.3333	+
TAC 217	29	30	32	30.3333	+
TAC 225	35	35	35	35	+
TAC 228	50	55	57	54	+
TAC 229	35	32	31	32.6667	+
TAC 230	40	45	47	44	+
TAC 235	57	55	50	54	+
TAC 239	40	36	37	37.6667	+
TAC 245	40	41	42	41	+
TAC 248	43	45	46	44.6667	+
TAC 249	49	47	50	48.6667	+
TAC 250	52	55	53	53.3333	+
TAC 252	52	55	50	52.3333	+
TAC 253	40	41	37	39.3333	+
TAC 254	37	41	40	39.3333	+
TAC 255	33	35	31	33	+
TAC 256	45	47	45	45.6667	+
TAC 257	59	60	57	58.6667	+
TAC 258	35	37	35	35.6667	+
TAC 259	36	37	35	36	+
TAC 260	33	35	30	32.6667	+
TAC 261	38	41	40	39.6667	+
TAC 262	55	57	54	55.3333	+
TAC 263	39	37	35	37	+
TAC 264	35	33	31	33	+
TAC 265	30	33	35	32.6667	+
TAC 266	40	42	43	41.6667	+
TAC 267	36	35	30	33.6667	+
TAC 268	30	32	34	32	+
TAC 269	35	33	30	32.6667	+
TAC 271	49	47	50	48.6667	+
TAC 272	57	55	55	55.6667	+
TAC 275	27	30	20	25.6667	+
TAC 277	35	35	30	33.3333	+
TAC 282	55	53	50	52.6667	+
TAC 283	35	34	32	33.6667	+
TAC 284	45	43	40	42.6667	+
TAC 285	60	60	57	59	+
TAC 286	43	47	45	45	+
TAC 289	57	56	59	57.3333	+
TAC 290	55	57	60	57.3333	+
TAC 294	40	42	45	42.3333	+
TAC 295	45	43	40	42.6667	+
TAC 296	42	40	38	40	+
TAC 297	45	48	45	46	+
TAC 298	50	53	57	53.3333	+
TAC 300	50	53	55	52.6667	+
TAC 302	40	42	45	42.3333	+
TAC 303	47	43	45	45	+
TAC 304	57	55	53	55	+
TAC 305	40	38	37	38.3333	+
TAC 306	57	55	53	55	+
TAC 307	32	35	33	33.3333	+
TAC 311	39	36	35	36.6667	+
TAC 314	40	43	41	41.3333	+
TAC 315	35	37	35	35.6667	+
TAC 316	50	52	55	52.3333	+
TAC 319	30	34	37	33.6667	+
TAC 321	37	40	33	36.6667	+
TAC 322	42	39	40	40.3333	+
TAC 323	32	35	31	32.6667	+
TAC 326	55	56	55	55.3333	+
TAC 327	30	33	32	31.6667	+
TAC 328	44	42	40	42	+
TAC 329	40	42	44	42	+
TAC 331	35	37	35	35.6667	+
TAC 332	49	45	47	47	+
TAC 333	37	39	40	38.6667	+
TAC 335	45	43	46	44.6667	+
TAC 337	40	37	39	38.6667	+
TAC 338	46	44	41	43.6667	+
TAC 339	30	30	32	30.6667	+
TAC 340	39	37	35	37	+
TAC 348	50	52	55	52.3333	+
TAC 350	40	43	37	40	+
TAC 355	40	35	37	37.3333	+
TAC 356	48	55	54	52.3333	+
TAC 359	40	37	42	39.6667	+
TAC 363	43	46	45	44.6667	+
TAC 365	50	51	47	49.3333	+
TAC 371	41	43	45	43	+
TAC 372	51	54	53	52.6667	+
TAC 376	44	46	42	44	+
TAC 377	44	47	49	46.6667	+
TAC 378	53	55	56	54.6667	+
TAC 380	47	49	50	48.6667	+	Selected
TAC 382	45	47	48	46.6667	+
TAC 383	48	46	45	46.3333	+
TAC 387	46	43	45	44.6667	+
TAC 389	43	45	44	44	+
TAC 392	40	43	45	42.6667	+
TAC 406	44	50	51	48.3333	+
TAC 408	55	51	55	53.6667	+
TAC 409	39	41	46	42	+
TAC 410	38	42	40	40	+
TAC 411	49	52	53	51.3333	+
TAC 412	50	52	55	52.3333	+
TAC 420	47	50	52	49.6667	+
TAC 430	47	45	42	44.6667	+
TAC 434	40	42	45	42.3333	+
TAC 438	53	51	55	53	+
TAC 451	50	47	48	48.3333	+
TAC 452	48	52	54	51.3333	+
TAC 454	39	41	45	41.6667	+
TAC 455	51	53	50	51.3333	+
TAC 468	43	46	47	45.3333	+
TAC 469	36	40	38	38	+
TAC 470	44	48	46	46	+
TAC 473	50	52	55	52.3333	+
TAC 474	47	46	49	47.3333	+
TAC 476	48	47	47	47.3333	+
TAC 478	46	40	42	42.6667	+
TAC 481	40	38	35	37.6667	+
TAC 491	48	46	42	45.3333	+
TAC 496	41	45	42	42.6667	+
TAC 503	39	31	35	35	+
TAC 504	35	33	35	34.3333	+
TAC 509	40	42	45	42.3333	+
TAC 510	45	49	42	45.3333	+
TAC 511	46	47	44	45.6667	+
TAC 515	43	45	40	42.6667	+
TAC 517	50	53	54	52.3333	+
TAC 518	45	42	40	42.3333	+
TAC 522	53	56	51	53.3333	+
TAC 530	42	45	47	44.6667	+
TAC 534	40	42	45	42.3333	+
TAC 538	58	52	57	55.6667	+
TAC 540	41	36	42	39.6667	+
TAC 543	47	43	45	45	+
TAC 546	55	52	51	52.6667	+
TAC 547	50	52	54	52	+
TAC 549	45	42	40	42.3333	+
TAC 552	38	41	45	41.3333	+
TAC 556	55	52	50	52.3333	+
TAC 557	45	50	50	48.3333	+
TAC 565	41	44	40	41.6667	+
TAC 568	42	46	44	44	+
TAC 571	47	51	52	50	+
TAC 572	51	55	54	53.3333	+
TAC 577	44	47	45	45.3333	+
TAC 582	42	40	40	40.6667	+
TAC 583	46	41	42	43	+
TAC 585	52	47	45	48	+
TAC 589	42	46	43	43.6667	+
TAC 590	48	45	44	45.6667	+
TAC 591	42	45	42	43	+
TAC 593	45	48	47	46.6667	+
TAC 614	54	58	47	53	+
TAC 629	55	58	44	52.3333	+
TAC 631	45	49	45	46.3333	+
TAC 634	39	38	35	37.3333	+
TAC 651	44	50	47	47	+
TAC 653	38	42	41	40.3333	+
TAC 655	48	44	40	44	+
TAC 657	39	42	42	41	+
TAC 658	54	48	51	51	+
TAC 663	45	48	45	46	+
TAC 665	42	40	40	40.6667	+
TAC 667	45	45	45	45	+
TAC 668	40	37	40	39	+
TAC 677	40	45	44	43	+
TAC 678	40	45	43	42.6667	+
TAC 680	35	31	33	33	+
TAC 680	37	40	39	38.6667	+
TAC 685	45	47	40	44	+
TAC 692	45	50	52	49	+
TAC 693	40	47	42	43	+
TAC 698	43	45	42	43.3333	+
TAC 699	50	47	45	47.3333	+
TAC 701	36	33	30	33	+
TAC 705	40	43	41	41.3333	+
TAC 707	40	47	45	44	+
TAC 709	40	42	45	42.3333	+
TAC 719	40	45	42	42.3333	+
TAC 720	47	45	45	45.6667	+
TAC 722	43	45	42	43.3333	+
TAC 723	45	47	46	46	+
TAC 724	49	37	50	45.3333	+
TAC 726	40	42	45	42.3333	+
TAC 728	37	39	42	39.3333	+
TAC 734	39	37	35	37	+
TAC 736	40	42	45	42.3333	+
TAC 738	50	47	52	49.6667	+
TAC 739	40	37	39	38.6667	+
TAC 743	50	53	55	52.6667	+
TAC 744	42	45	41	42.6667	+
TAC 746	40	38	45	41	+
TAC 750	40	37	33	36.6667	+
TAC 751	37	38	35	36.6667	+
TAC 752	42	40	41	41	+
TAC 758	40	37	39	38.6667	+
TAC 760	37	42	43	40.6667	+
TAC 763	40	45	41	42	+
TAC 764	47	44	44	45	+
TAC 768	41	38	42	40.3333	+
TAC 771	40	42	45	42.3333	+
TAC 772	40	45	47	44	+
TAC 774	38	40	42	40	+
TAC 776	40	39	42	40.3333	+
TAC 778	40	38	41	39.6667	+
TAC 782	40	45	43	42.6667	+
TAC 784	42	38	35	38.3333	+
TAC 791	40	37	39	38.6667	+
TAC 795	50	52	55	52.3333	+
TAC 797	50	47	52	49.6667	+
TAC 803	42	39	45	42	+
TAC 806	40	37	39	38.6667	+
TAC 808	40	43	42	41.6667	+
TAC 811	40	43	45	42.6667	+
TAC 814	50	48	52	50	+
TAC 815	40	37	45	40.6667	+
TAC 816	33	35	37	35	+
TAC 817	30	35	39	34.6667	+
TAC 821	40	47	45	44	+
TAC 828	42	47	45	44.6667	+
TAC 832	40	43	42	41.6667	+
TAC 833	40	42	44	42	+
TAC 835	40	43	41	41.3333	+
TAC 844	40	45	43	42.6667	+
TAC 845	45	47	44	45.3333	+
TAC 847	37	39	40	38.6667	+
TAC 848	42	44	40	42	+
TAC 849	37	40	40	39	+
TAC 852	40	45	47	44	+
TAC 853	45	45	47	45.6667	+
TAC 855	47	50	49	48.6667	+
TAC 856	48	45	44	45.6667	+
TAC 859	40	43	44	42.3333	+
TAC 860	50	47	49	48.6667	+
TAC 861	45	47	44	45.3333	+
TAC 862	37	39	35	37	+
TAC 864	45	47	41	44.3333	+
TAC 866	44	42	45	43.6667	+
TAC 870	43	47	45	45	+
TAC 871	40	37	35	37.3333	+
TAC 872	47	45	41	44.3333	+
TAC 876	40	45	47	44	+
TAC 877	45	40	43	42.6667	+
TAC 879	40	45	47	44	+
TAC 885	40	42	45	42.3333	+
TAC 890	40	42	45	42.3333	+
TAC 893	52	50	47	49.6667	+
TAC 894	40	42	43	41.6667	+
TAC 898	40	42	46	42.6667	+
TAC 907	42	45	32	39.6667	+
TAC 911	45	43	41	43	+
TAC 915	40	42	43	41.6667	+
TAC 916	45	47	44	45.3333	+
TAC 921	45	43	47	45	+
TAC 927	50	53	55	52.6667	+
TAC 929	40	42	45	42.3333	+
TAC 933	40	42	44	42	+
TAC 943	42	47	40	43	+
TAC 946	42	45	40	42.3333	+
TAC 948	40	45	43	42.6667	+
TAC 950	42	45	41	42.6667	+
TAC 954	40	45	45	43.3333	+
TAC 958	40	45	40	41.6667	+
TAC 963	41	45	43	43	+
TAC 964	45	49	44	46	+
TAC 972	42	45	43	43.3333	+
TAC 973	47	50	51	49.3333	+
TAC 976	40	41	37	39.3333	+
TAC 978	47	49	47	47.6667	+
TAC 982	45	43	42	43.3333	+
TAC 993	40	45	40	41.6667	+
TAC 998	42	45	40	42.3333	+
TAC 1004	40	42	45	42.3333	+
TAC 1005	40	39	42	40.3333	+
TAC 1012	40	42	45	42.3333	+
TAC 1014	45	47	40	44	+
TAC 1016	47	42	45	44.6667	+
TAC 1023	40	42	45	42.3333	+
TAC 1032	42	44	40	42	+
TAC 1040	42	41	45	42.6667	+
TAC 1045	47	43	42	44	+
TAC 1048	40	42	45	42.3333	+
TAC 1058	45	44	42	43.6667	+
TAC 1064	40	43	45	42.6667	+
TAC 1066	40	45	47	44	+
TAC 1077	42	45	40	42.3333	+
TAC 1083	40	42	41	41	+
TAC 1086	42	40	45	42.3333	+
TAC 1087	43	47	45	45	+
TAC 1089	42	45	47	44.6667	+
TAC 1091	43	44	47	44.6667	+
TAC 1092	40	45	43	42.6667	+
TAC 1095	37	40	41	39.3333	+
TAC 1096	47	42	45	44.6667	+
TAC 1097	47	49	45	47	+
TAC 1104	41	47	48	45.3333	+
TAC 1106	47	49	50	48.6667	+
TAC 1107	46	45	41	44	+
TAC 1108	49	47	45	47	+
TAC 1109	45	43	41	43	+
TAC 1122	45	43	41	43	+
TAC 1124	43	47	45	45	+
TAC 1126	41	43	45	43	+
TAC 1129	48	47	44	46.3333	+
TAC 1131	45	47	42	44.6667	+
TAC 1133	45	47	48	46.6667	+
TAC 1137	47	45	40	44	+
TAC 1138	41	43	40	41.3333	+
TAC 1139	32	39	37	36	+
TAC 1144	37	35	41	37.6667	+
TAC 1148	40	43	44	42.3333	+
TAC 1149	49	42	45	45.3333	+
TAC 1150	43	43	45	43.6667	+
TAC 1158	43	44	47	44.6667	+
TAC 1159	47	49	50	48.6667	+
TAC 1161	42	47	45	44.6667	+
TAC 1165	45	47	49	47	+
TAC 1172	45	44	40	43	+
TAC 1179	44	45	43	44	+
TAC 1180	43	44	47	44.6667	+
TAC 1182	40	43	45	42.6667	+
TAC 1186	55	52	49	52	+
TAC 1188	49	45	52	48.6667	+
TAC 1191	40	43	42	41.6667	+
TAC 1196	40	40	42	40.6667	+
TAC 1197	45	48	47	46.6667	+
TAC 1199	31	29	31	30.3333	+
TAC 1204	45	42	40	42.3333	+
TAC 38	55	52	53	53.3333	+	Selected
TAC 83	49	45	50	48	+
TAC 89	50	55	57	54	+
TAC 198	45	43	38	42	+
TAC 212	45	47	52	48	+
TAC 219	47	40	44	43.6667	+
TAC 220	33	39	45	39	+
TAC 231	55	50	45	50	+
TAC 244	38	42	45	41.6667	+
TAC 246	50	52	55	52.3333	+
TAC 197	40	40	38	39	++	Selected
TAC 381	29	27	28	29	++	Selected
TAC 622	39	37	35	37	++	Selected
TAC 662	40	43	45	42.6667	++	Selected
TAC 869	40	45	42	42.3333	++	Selected
TAC 1193	25	27	28	26.6667	++	Selected
TAC 1194	43	48	46	45.6667	++	Selected
TAC 273	37	40	35	34	++	Selected
TAC 354	34	36	35	36	++	Selected
TAC 747	39	40	37	38.6667	++	Selected
TAC 748	40	42	20	40	++	Selected
TAC 903	44	43	44	43.6667	++	Selected
TAC 917	34	36	34	34	++	Selected
TAC 955	50	51	47	47	++	Selected
TAC 989	30	29	28	29	++	Selected
TAC 990	37	39	35	37	++	Selected
TAC 1	20	22	20	20.6667	++
TAC 3	30	33	33	32	++
TAC 9	30	32	29	30.3333	++
TAC 17	30	27	30	29	++
TAC 24	40	44	40	41.3333	++
TAC 25	20	18	20	19.3333	++
TAC 26	40	44	40	41.3333	++
TAC 27	20	25	25	23.3333	++
TAC 50	35	33	37	35	++
TAC 67	30	32	32	31.3333	++
TAC 69	55	57	59	57	++
TAC 70	50	50	52	50.6667	++
TAC 72	39	40	36	38.3333	++
TAC 78	30	27	25	27.3333	++
TAC 81	28	24	25	25.6667	++
TAC 82	20	25	23	22.6667	++
TAC 84	36	34	30	33.3333	++
TAC 102	25	20	22	22.3333	++
TAC 107	39	37	40	38.6667	++
TAC 110	30	25	27	27.3333	++
TAC 115	25	23	20	22.6667	++
TAC 121	23	21	24	22.6667	++
TAC 123	30	27	29	28.6667	++
TAC 124	33	35	37	35	++
TAC 132	35	37	38	36.6667	++
TAC133	20	20	19	19.6667	++
TAC 134	25	27	28	26.6667	++
TAC 141	20	22	24	22	++
TAC 142	30	35	35	33.3333	++
TAC 150	29	27	30	28.6667	++
TAC 152	36	35	37	36	++
TAC 153	27	25	25	25.6667	++
TAC 154	25	27	28	26.6667	++
TAC 155	27	27	25	26.3333	++
TAC 157	30	32	35	32.3333	++
TAC 158	22	25	23	23.3333	++
TAC 168	30	32	30	30.6667	++
TAC 171	44	47	45	45.3333	++
TAC 172	40	36	35	37	++
TAC 177	45	47	42	44.6667	++
TAC 180	35	35	32	34	++
TAC 202	35	32	33	33.3333	++
TAC 213	35	35	37	35.6667	++
TAC 218	27	25	20	24	++
TAC 221	27	25	30	27.3333	++
TAC 222	20	22	25	22.3333	++
TAC 223	27	25	22	24.6667	++
TAC 224	40	42	45	42.3333	++
TAC 226	20	22	24	22	++
TAC 227	32	35	30	32.3333	++
TAC 233	46	44	47	45.6667	++
TAC 234	40	42	45	42.3333	++
TAC 236	30	29	27	28.6667	++
TAC 238	20	24	27	23.6667	++
TAC 240	22	20	25	22.3333	++
TAC 241	30	29	27	28.6667	++
TAC 251	32	37	38	35.6667	++
TAC 270	33	35	37	35	++
TAC 274	26	24	27	25.6667	++
TAC 276	30	27	32	29.6667	++
TAC 279	40	38	42	40	++
TAC 281	20	25	23	22.6667	++
TAC 291	37	40	42	39.6667	++
TAC 292	30	32	27	29.6667	++
TAC 293	32	35	30	32.3333	++
TAC 301	32	35	30	32.3333	++
TAC 309	36	37	40	37.6667	++
TAC 310	32	35	37	34.6667	++
TAC 312	30	32	33	31.6667	++
TAC 313	40	37	35	37.3333	++
TAC 318	30	33	35	32.6667	++
TAC 324	38	40	35	37.6667	++
TAC 325	20	25	22	22.3333	++
TAC 334	35	35	30	33.3333	++
TAC 336	40	37	34	37	++
TAC 341	27	29	25	27	++
TAC 342	39	36	34	36.3333	++
TAC 346	30	32	32	31.3333	++
TAC 347	30	30	27	29	++
TAC 353	35	30	31	32	++
TAC 364	35	30	42	35.6667	++
TAC 366	30	35	41	35.3333	++
TAC 368	30	26	29	28.3333	++
TAC 369	38	34	30	34	++	Selected
TAC 375	35	33	36	34.6667	++
TAC 379	38	41	42	40.3333	++
TAC 384	34	31	32	32.3333	++
TAC 385	46	44	42	44	++
TAC 386	34	31	30	31.6667	++
TAC 388	33	31	35	33	++
TAC 391	30	26	27	27.6667	++
TAC 393	37	32	35	34.6667	++
TAC 394	33	35	30	32.6667	++
TAC 395	38	36	34	36	++
TAC 396	36	32	30	32.6667	++
TAC 397	34	32	30	32	++
TAC 398	35	34	33	34	++
TAC 401	33	35	32	33.3333	++
TAC 402	37	34	38	36.3333	++
TAC 403	34	34	32	33.3333	++
TAC 405	30	31	33	31.3333	++
TAC 407	31	33	32	32	++
TAC 413	34	36	38	36	++
TAC 414	38	36	34	36	++
TAC 415	30	28	32	30	++
TAC 416	33	30	34	32.3333	++
TAC 417	36	36	35	35.6667	++
TAC 424	34	33	35	34	++
TAC 426	31	36	35	34	++
TAC 427	35	38	40	37.6667	++
TAC 429	36	33	34	34.3333	++
TAC 431	31	29	32	30.6667	++
TAC 433	33	32	35	33.3333	++
TAC 435	32	29	33	31.3333	++
TAC 436	36	36	38	36.6667	++
TAC 439	33	36	38	35.6667	++
TAC 441	32	34	36	34	++
TAC 443	33	35	36	34.6667	++
TAC 444	35	38	32	35	++
TAC 445	37	35	31	34.3333	++
TAC 446	35	33	30	32.6667	++
TAC 447	32	34	33	33	++
TAC 448	36	38	32	35.3333	++
TAC 450	35	34	32	33.6667	++
TAC 453	31	29	33	31	++
TAC 458	35	33	37	35	++
TAC 460	36	36	33	35	++
TAC 461	32	27	33	30.6667	++
TAC 462	35	33	36	34.6667	++
TAC 463	27	30	29	28.6667	++
TAC 464	34	36	30	33.3333	++
TAC 465	35	32	33	33.3333	++
TAC 466	31	28	37	32	++
TAC 467	32	36	34	34	++
TAC 471	30	35	37	34	++
TAC 482	36	35	32	34.3333	++
TAC 483	45	44	43	44	++
TAC 484	38	31	40	36.3333	++
TAC 485	37	35	32	34.6667	++
TAC 486	35	32	37	34.6667	++
TAC 487	36	38	40	38	++
TAC 488	38	42	40	40	++
TAC 489	45	46	43	44.6667	++
TAC 490	36	34	32	34	++
TAC 494	38	34	35	35.6667	++
TAC 495	32	36	33	33.6667	++
TAC 497	34	38	34	35.3333	++
TAC 498	41	36	39	38.6667	++
TAC 499	36	39	33	36	++
TAC 500	32	34	30	32	++
TAC 501	30	32	35	32.3333	++
TAC 502	24	26	27	25.6667	++
TAC 505	37	39	40	38.6667	++
TAC 506	33	36	34	34.3333	++
TAC 507	34	31	33	32.6667	++
TAC 508	36	37	40	37.6667	++
TAC 512	35	36	33	34.6667	++
TAC 513	30	33	36	33	++
TAC 514	35	32	37	34.6667	++
TAC 519	32	34	36	34	++
TAC 521	35	37	32	34.6667	++
TAC 524	38	34	35	35.6667	++
TAC 525	31	34	33	32.6667	++
TAC 526	32	30	34	32	++
TAC 527	33	31	34	32.6667	++
TAC 528	36	31	32	33	++
TAC 531	33	32	39	34.6667	++
TAC 532	27	29	31	29	++
TAC 533	36	34	33	34.3333	++
TAC 535	37	35	36	36	++
TAC 537	31	33	30	31.3333	++
TAC 541	39	34	40	37.6667	++
TAC 542	33	37	32	34	++
TAC 544	34	38	33	35	++
TAC 545	32	38	35	35	++
TAC 550	38	36	35	36.3333	++
TAC 551	30	32	35	32.3333	++
TAC 553	40	37	42	39.6667	++
TAC 559	35	33	32	33.3333	++
TAC 561	25	28	25	26	++
TAC 562	35	36	33	34.6667	++
TAC 563	39	35	30	34.6667	++
TAC 564	32	34	31	32.3333	++
TAC 566	34	29	31	31.3333	++
TAC 567	32	37	35	34.6667	++
TAC 569	35	38	37	36.6667	++
TAC 570	38	36	35	36.3333	++
TAC 574	40	36	39	38.3333	++
TAC 576	34	35	30	33	++
TAC 578	30	32	35	32.3333	++
TAC 579	33	31	31	31.6667	++
TAC 580	38	44	40	40.6667	++
TAC 581	34	32	36	34	++
TAC 584	32	35	37	34.6667	++
TAC 586	34	36	33	34.3333	++
TAC 594	36	35	33	34.6667	++
TAC 595	33	38	39	36.6667	++
TAC 598	35	38	33	35.3333	++
TAC 607	33	36	35	34.6667	++
TAC 608	32	36	30	32.6667	++
TAC 609	31	27	30	29.3333	++
TAC 610	35	37	32	34.6667	++
TAC 611	37	36	35	36	++
TAC 612	36	34	33	34.3333	++
TAC 618	40	37	39	38.6667	++
TAC 620	33	37	35	35	++
TAC 621	42	45	42	43	++
TAC 624	36	37	39	37.3333	++
TAC 626	34	38	35	35.6667	++
TAC 627	31	28	35	31.3333	++
TAC 628	38	40	42	40	++
TAC 635	35	33	30	32.6667	++
TAC 639	31	27	30	29.3333	++
TAC 640	31	34	35	33.3333	++
TAC 641	34	37	33	34.6667	++
TAC 642	31	34	30	31.6667	++
TAC 643	34	37	29	33.3333	++
TAC 644	34	31	27	30.6667	++
TAC 645	45	49	50	48	++
TAC 646	32	36	39	35.6667	++
TAC 647	35	29	32	32	++
TAC 648	31	32	30	31	++
TAC 649	35	38	35	36	++
TAC 650	36	32	32	33.3333	++
TAC 652	35	39	33	35.6667	++
TAC 654	35	32	33	33.3333	++
TAC 656	31	27	33	30.3333	++
TAC 660	32	29	27	29.3333	++
TAC 664	38	36	33	35.6667	++
TAC 666	31	33	35	33	++
TAC 669	30	29	33	30.6667	++
TAC 670	35	37	32	34.6667	++
TAC 671	40	35	33	36	++
TAC 672	40	30	32	34	++
TAC 673	30	35	37	34	++
TAC 674	20	27	20	22.3333	++
TAC 675	35	40	33	36	++
TAC 679	35	37	37	36.3333	++
TAC 684	37	35	33	35	++
TAC 686	45	47	45	45.6667	++
TAC 688	30	33	32	31.6667	++
TAC 689	40	35	46	40.3333	++
TAC 690	30	30	36	32	++
TAC 691	27	30	30	29	++
TAC 695	35	37	40	37.3333	++
TAC 697	30	33	35	32.6667	++
TAC 702	30	28	27	28.3333	++
TAC 704	27	25	29	27	++
TAC 706	35	30	37	34	++
TAC 708	37	35	37	37	++	Selected
TAC 714	30	33	36	33	++
TAC 715	25	27	22	24.6667	++
TAC 716	30	33	34	32.3333	++
TAC 717	35	37	33	35	++
TAC 718	30	33	30	31	++
TAC 721	35	33	30	32.6667	++
TAC 731	35	32	36	34.3333	++
TAC 733	30	32	32	31.3333	++
TAC 740	35	37	35	35.6667	++
TAC 745	30	32	36	32.6667	++
TAC 749	30	27	35	30.6667	++
TAC 753	35	32	30	32.3333	++
TAC 754	33	37	35	35	++
TAC 756	32	35	36	34.3333	++
TAC 759	30	35	32	32.3333	++
TAC 762	30	33	30	31	++
TAC 767	35	37	39	37	++
TAC 769	30	32	35	32.3333	++
TAC 773	30	35	33	32.6667	++
TAC 775	30	32	35	32.3333	++
TAC 777	30	35	37	34	++
TAC 779	30	32	35	32.3333	++
TAC 783	30	35	37	34	++
TAC 785	30	32	33	31.6667	++
TAC 789	37	37	37	37	++
TAC 793	30	32	35	32.3333	++
TAC 794	33	35	38	35.3333	++
TAC 796	32	33	35	33.3333	++
TAC 798	34	30	37	33.6667	++
TAC 799	31	30	33	31.3333	++
TAC 800	30	27	29	28.6667	++
TAC 801	30	32	33	31.6667	++
TAC 804	35	30	44	36.3333	++
TAC 809	30	31	35	32	++
TAC 812	30	31	35	32	++
TAC 819	40	37	39	38.6667	++
TAC 820	30	33	32	31.6667	++
TAC 825	35	37	33	35	++
TAC 826	35	37	36	36	++
TAC 827	30	27	29	28.6667	++
TAC 834	30	33	35	32.6667	++
TAC 836	35	37	39	37	++
TAC 839	30	33	35	32.6667	++
TAC 840	30	37	31	32.6667	++
TAC 841	31	33	34	32.6667	++
TAC 843	31	33	32	32	++
TAC 854	33	35	32	33.3333	++
TAC 863	35	32	37	34.6667	++
TAC 867	30	32	35	32.3333	++
TAC 868	35	35	36	35.3333	++
TAC 873	30	33	35	32.6667	++
TAC 874	35	35	37	35.6667	++
TAC 875	32	30	35	32.3333	++
TAC 878	30	32	35	32.3333	++
TAC 881	33	30	35	32.6667	++
TAC 884	35	36	39	36.6667	++
TAC 892	30	30	35	31.6667	++
TAC 901	30	33	35	32.6667	++
TAC 904	30	35	37	34	++
TAC 906	37	39	35	37	++
TAC 910	37	35	33	35	++
TAC 912	30	32	37	33	++
TAC 920	30	33	29	30.6667	++
TAC 922	30	37	35	34	++
TAC 923	30	28	35	31	++
TAC 925	30	33	35	32.6667	++
TAC 932	30	33	31	31.3333	++
TAC 934	32	35	34	33.6667	++
TAC 935	35	37	37	36.3333	++
TAC 936	30	35	33	32.6667	++
TAC 939	33	30	39	34	++
TAC 940	35	39	33	35.6667	++
TAC 949	33	32	30	31.6667	++
TAC 952	33	35	32	33.3333	++
TAC 957	30	35	37	34	++
TAC 962	33	35	32	33.3333	++
TAC 965	30	27	32	29.6667	++
TAC 967	30	32	32	31.3333	++
TAC 968	35	37	34	35.3333	++
TAC 977	39	37	35	37	++
TAC 984	35	36	30	33.6667	++
TAC 987	27	31	30	29.3333	++
TAC 991	30	32	35	32.3333	++
TAC 997	37	33	38	36	++
TAC 1001	30	32	35	32.3333	++
TAC 1006	35	30	32	32.3333	++
TAC 1007	28	33	35	32	++
TAC 1009	35	33	33	33.6667	++
TAC 1010	32	30	36	32.6667	++
TAC 1013	27	30	33	30	++
TAC 1018	33	35	36	34.6667	++
TAC 1027	30	35	36	33.6667	++
TAC 1028	31	30	29	30	++
TAC 1033	33	35	32	33.3333	++
TAC 1035	35	37	31	34.3333	++
TAC 1036	35	33	27	31.6667	++
TAC 1038	31	35	30	32	++
TAC 1041	31	31	30	30.6667	++
TAC 1042	35	34	37	35.3333	++
TAC 1044	30	33	35	32.6667	++
TAC 1047	30	37	33	33.3333	++
TAC 1049	37	35	30	34	++
TAC 1050	33	31	35	33	++
TAC 1051	30	35	32	32.3333	++
TAC 1052	35	37	40	37.3333	++
TAC 1053	37	43	40	40	++
TAC 1055	35	37	35	35.6667	++
TAC 1056	37	39	35	37	++
TAC 1057	30	31	37	32.6667	++
TAC 1060	35	39	37	37	++
TAC 1065	39	37	35	37	++
TAC 1068	30	34	37	33.6667	++	Selected
TAC 1073	29	27	30	28.6667	++
TAC 1074	34	37	40	37	++
TAC 1080	35	39	36	36.6667	++
TAC 1085	35	39	32	35.3333	++
TAC 1088	32	30	33	31.6667	++
TAC 1099	29	32	30	30.3333	++
TAC 1101	35	37	38	36.6667	++
TAC 1103	30	31	35	32	++
TAC 1121	32	33	30	31.6667	++
TAC 1125	31	29	30	30	++
TAC 1132	40	42	33	38.3333	++
TAC 1134	37	35	38	36.6667	++
TAC 1135	35	37	33	35	++
TAC 1136	32	37	36	35	++
TAC 1141	30	27	33	30	++
TAC 1146	33	35	32	33.3333	++
TAC 1152	33	35	37	35	++
TAC 1154	32	30	30	30.6667	++
TAC 1105	33	35	37	35	++
TAC 1169	39	35	37	37	++
TAC 1175	33	35	37	35	++
TAC 1187	29	33	35	32.3333	++
TAC 1189	35	30	37	34	++
TAC 1190	36	32	36	34.6667	++
TAC 1195	35	37	39	37	++
TAC 1203	35	37	35	35.6667	++
TAC 1206	30	35	33	32.6667	++
TAC 1208	33	29	35	32.3333	++
TAC 1209	37	32	33	34	++
TAC 781	42	45	40	42.3333	++	Selected
TAC 201	35	37	45	39	++
TAC 996	20	25	26	23.6667	+++
TAC 1094	20	25	30	25	+++
TAC 632	22	25	25	24	+++
TAC 888	20	22	25	22.3333	+++
TAC 974	22	25	30	25.6667	+++
TAC 1143	26	29	31	28.6667	+++
TAC 330	27	25	20	24	+++
TAC 343	24	26	26	25.3333	+++
TAC 659	29	25	23	25.6667	+++
TAC 712	22	20	25	22.3333	+++
TAC 822	30	27	30	29	+++
TAC 882	22	25	28	25	+++
TAC 926	29	25	23	25.6667	+++
TAC 1017	30	27	22	26.3333	+++
TAC 1084	20	22	27	23	+++
TAC 308	27	25	29	27	+++	Selected
TAC 418	22	25	22	22	+++	Selected
TAC 419	22	23	23	22.6667	+++	Selected
TAC 477	21	20	22	21	+++	Selected
TAC 681	11	13	15	13	+++	Selected
TAC 831	35	37	39	37	+++	Selected
TAC 947	10	15	17	14	+++	Selected
TAC 1024	15	17	19	17	+++	Selected
TAC 28	10	10	10	10	+++	Selected
TAC 35	10	12	11	11	+++	Selected
TAC 51	13	9	15	12.3333	+++	Selected
TAC 71	10	12	10	10	+++	Selected
TAC 74	15	13	14	14	+++	Selected
TAC 75	17	20	18	18.3333	+++	Selected
TAC 101	10	12	15	12.3333	+++
TAC 112	20	20	18	19.3333	+++
TAC 122	18	20	20	19.3333	+++
TAC 232	19	20	21	20	+++
TAC 242	15	17	20	17.3333	+++
TAC 243	15	15	12	14	+++	Selected
TAC 278	20	18	22	20	+++
TAC 280	15	17	15	15.6667	+++
TAC 351	19	22	17	19.3333	+++
TAC 352	25	22	20	22.3333	+++
TAC 357	19	16	17	17.3333	+++
TAC 360	21	18	20	19.6667	+++	Selected
TAC 362	21	23	22	22	+++	Selected
TAC 367	19	22	20	20.3333	+++
TAC 290	17	18	15	16.6667	+++	Selected
TAC 399	15	13	10	12.6667	+++	Selected
TAC 404	20	22	22	20	+++	Selected
TAC 421	20	22	21	21	+++	Selected
TAC 428	23	21	20	21.3333	+++	Selected
TAC 432	19	21	22	20.6667	+++
TAC 437	19	17	15	17	+++	Selected
TAC 442	22	21	24	22.3333	+++
TAC 457	18	23	22	21	+++	Selected
TAC 600	24	22	20	22	+++
TAC 606	15	18	13	15.3333	+++	Selected
TAC 616	26	24	20	23.3333	+++
TAC 623	15	13	12	13.3333	+++	Selected
TAC 636	12	13	10	11.6667	+++	Selected
TAC 687	25	22	19	22	+++
TAC 696	17	15	16	16	+++	Selected
TAC 729	22	25	20	22.3333	+++	Selected
TAC 761	20	22	21	21	+++
TAC 790	22	20	20	20	+++	Selected
TAC 823	25	25	24	24.6667	+++
TAC 824	18	15	20	17.6667	+++	Selected
TAC 838	22	25	21	22.6667	+++
TAC 851	22	24	22	22.6667	+++
TAC 883	20	25	22	22.3333	+++
TAC 937	20	24	22	22	+++
TAC 938	25	20	21	22	+++
TAC 956	17	20	15	17.3333	+++
TAC 66	25	22	20	22.3333	+++
TAC 975	17	15	20	17.3333	+++	Selected
TAC 995	20	22	23	21.6667	+++
TAC 1031	20	17	16	17.6667	+++
TAC 1037	15	17	20	17.3333	+++	Selected
TAC 1059	20	19	17	18.6667	+++
TAC 1062	16	17	19	17.3333	+++
TAC 1072	17	19	20	18.6667	+++	Selected
TAC 1075	19	20	13	17.3333	+++	Selected
TAC 1076	15	19	20	18	+++
TAC 1081	20	17	19	18.6667	+++	Selected
TAC 1160	17	19	21	19	+++
TAC 1168	18	16	13	15.6667	+++	Selected
TAC 1171	20	17	18	18.3333	+++
TAC 1176	21	19	17	19	+++
TAC 1202	17	15	15	15.6667	+++	Selected
TAC 1207	23	22	19	21.3333	+++	Selected
TAC 14	15	17	14	15.3333	+++	Selected
