# Supplementary material for: Development of EMS-induced mutation population for amylose and resistant starch variation in bread wheat (Triticum aestivum) and identification of candidate genes responsible for amylose variation
Source: BMC Plant Biol. 2016 Oct 6;16:217. doi: 10.1186/s12870-016-0896-z (PMC5054548; doi:10.1186/s12870-016-0896-z)
Supplement: Additional file 3: — Normalized threshold cycle (ΔCт) of 20 starch metabolic genes during seed development. The data was taken at three stages of seed development (21, 28, and 35 days after anthesis, DAA) in two mutant lines, ‘TAC 75’(amylose content - 64 %) and ‘TAC 6’(amylose content– 6.8 %), in comparison to the parent variety, ‘C 306’ (amylose content - 26 %). The data was taken in two biological replications, each represented as mean ± SD from three technical replicates. Wheat ADP Ribosylation Factor (ARF) was used as an internal control gene for normalization. (XLSX 23 kb) [file 12870_2016_896_MOESM3_ESM.xlsx]

## Sheet: Sheet1
Additional file 3. Normalized threshold cycle (ΔCт) of 20 starch metabolic genes during seed development. The data were taken at three stages of seed development (21, 28, and 35 days after anthesis, DAA) in the mutant lines, ‘TAC 75’, ‘TAC 6’ along with parental wheat genotype ‘C 306’. The data were taken in two biological replications, each represented as mean ± SD from three technical replicate…
DAA	Gene	Biological replication # 1				DAA	Gene	Biological replication # 2
		ΔCт						ΔCт
		TAC 75	TAC 6	C 306				TAC 75	TAC 6	C 306
21	AGPase-S	6.73	6.24	-3.54		21	AGPase-S	1	0.28	-7.53
21	AGPase-S	7.05	6.19	-3.71		21	AGPase-S	1.7	0.42	-7.69
21	AGPase-S	7.02	6.22	-3.81		21	AGPase-S	1.1	0.72	-7.79
28	AGPase-S	-5.42	-11.34	-3.41		28	AGPase-S	-7.89	-5.73	-7.39
28	AGPase-S	-5.67	-11.2	-3.5		28	AGPase-S	-7.24	-6.49	-7.7
28	AGPase-S	-5.54	-11.26	-3.72		28	AGPase-S	-7.59	-6.29	-7.7
35	AGPase-S	-14.06	-12.54	-7.52		35	AGPase-S	-9.11	-11.89	-10.01
35	AGPase-S	-14.24	-12.63	-7.19		35	AGPase-S	-9.35	-10.97	-9.71
35	AGPase-S	-14.27	-12.55	-7.25		35	AGPase-S	-9.02	-10.44	-9.55
21	AGPase-L	-10.39	-0.41	-1.62		21	AGPase-L	-6.73	-0.79	-5.23
21	AGPase-L	-10.26	-0.45	-1.85		21	AGPase-L	-6.72	-0.97	-5.52
21	AGPase-L	-10.23	-0.33	-1.9		21	AGPase-L	-6.63	-0.97	-5.68
28	AGPase-L	-5.87	-1.44	-3.77		28	AGPase-L	-7.62	-2.49	-8.59
28	AGPase-L	-5.65	-1.4	-3.7		28	AGPase-L	-7.67	-2.84	-8.56
28	AGPase-L	-5.8	-1.39	-3.89		28	AGPase-L	-7.07	-2.63	-8.05
35	AGPase-L	3	-2.81	-3.97		35	AGPase-L	1.23	-1.15	-6.54
35	AGPase-L	2.98	-3.06	-3.94		35	AGPase-L	1.29	-0.94	-6.37
35	AGPase-L	2.92	-2.85	-3.75		35	AGPase-L	2.03	-0.55	-5.68
21	GBSS-I	-2.37	1.65	1.08		21	GBSS-I	-1.3	-0.73	-2.54
21	GBSS-I	-2.14	1.63	0.83		21	GBSS-I	-1.29	-0.7	-2.85
21	GBSS-I	-2.22	1.83	1.18		21	GBSS-I	-1.2	-0.81	-2.9
28	GBSS-I	-9.84	0.42	0.58		28	GBSS-I	-5.31	1.05	0.76
28	GBSS-I	-9.98	0.55	0.13		28	GBSS-I	-5.36	0.67	0.07
28	GBSS-I	-9.66	0.38	0.29		28	GBSS-I	-5.4	0.67	0.23
35	GBSS-I	-20.13	1	0.79		35	GBSS-I	-9.14	3.22	0.62
35	GBSS-I	-20.5	0.83	0.2		35	GBSS-I	-9.38	3.39	1.17
35	GBSS-I	-20.08	0.91	0.33		35	GBSS-I	-9.05	3.69	1.3
21	SSS-I	-3.35	7.16	0.32		21	SSS-I	-3.04	3.1	1.3
21	SSS-I	-3.31	7.2	0.42		21	SSS-I	-3.13	2.25	1.14
21	SSS-I	-3.34	7.05	0.35		21	SSS-I	-2.6	2.18	1.56
28	SSS-I	-0.62	2.27	0.53		28	SSS-I	-2.15	0.67	0.71
28	SSS-I	-0.52	2.56	0.31		28	SSS-I	-2.2	0.51	0.25
28	SSS-I	-0.42	2.36	0.25		28	SSS-I	-2.33	0.88	0.19
35	SSS-I	-1.89	4.29	-4.12		35	SSS-I	-2.5	0.36	-2.59
35	SSS-I	-1.62	4.07	-3.99		35	SSS-I	-2.49	0.86	-2.22
35	SSS-I	-1.68	4.02	-4.31		35	SSS-I	-2.74	0.81	-2.25
21	SSS-II	-8.44	0.93	-6.95		21	SSS-II	-4.1	1.94	-11.87
21	SSS-II	-8.28	0.94	-6.9		21	SSS-II	-4.09	1.29	-12.03
21	SSS-II	-8.31	0.9	-7.2		21	SSS-II	-4	1.31	-12.98
28	SSS-II	-5.36	-2.81	-2.32		28	SSS-II	-3.99	-2.72	-8.54
28	SSS-II	-5.32	-2.71	-2.15		28	SSS-II	-4.02	-2.58	-8.8
28	SSS-II	-5.21	-2.66	-2.12		28	SSS-II	-4.1	-2.97	-8.87
35	SSS-II	-2.05	1.57	-4.04		35	SSS-II	-2.47	0.65	-7.51
35	SSS-II	-2.04	1.63	-4.24		35	SSS-II	-2.89	0.81	-7.61
35	SSS-II	-1.88	1.3	-4.19		35	SSS-II	-2.14	0.27	-7.13
21	SSS-III	-0.36	0.2	-0.9		21	SSS-III	-0.66	1.04	-4.52
21	SSS-III	-0.31	0	-1.11		21	SSS-III	-0.7	0.95	-4.39
21	SSS-III	-0.22	0.12	-1		21	SSS-III	-0.33	0.59	-4.78
28	SSS-III	4.03	0.55	0.23		28	SSS-III	1.09	0.98	0.41
28	SSS-III	4.28	0.79	0.13		28	SSS-III	1.04	0.52	0.17
28	SSS-III	4	0.79	0.23		28	SSS-III	1	0.54	0.07
35	SSS-III	0.05	5.05	-1.57		35	SSS-III	3.44	2.04	-1.74
35	SSS-III	0.17	5.02	-1.85		35	SSS-III	2.87	1.61	-1.08
35	SSS-III	0.21	5.09	-1.75		35	SSS-III	3.68	2	-0.68
21	SSS-IV	-10.35	1.18	0.01		21	SSS-IV	-10.74	4.22	0.99
21	SSS-IV	-10.29	1.21	0.04		21	SSS-IV	-10.55	3.56	0.86
21	SSS-IV	-10.17	1.22	0.01		21	SSS-IV	-10.56	4.23	0.82
28	SSS-IV	-0.8	-0.39	1.42		28	SSS-IV	-6.92	-1.63	-3.4
28	SSS-IV	-0.73	-0.43	1.09		28	SSS-IV	-6.98	-2.24	-3.96
28	SSS-IV	-0.55	-0.36	1.28		28	SSS-IV	-7.01	-2.02	-3.78
35	SSS-IV	-1.82	0.1	-4.68		35	SSS-IV	-6.02	2.59	-3.65
35	SSS-IV	-1.8	0.06	-4.81		35	SSS-IV	-5.84	2.36	-3.48
35	SSS-IV	-1.6	0.13	-4.74		35	SSS-IV	-5.84	2.86	-3.17
21	SBE-I	13.59	13.51	11.65		21	SBE-I	4.69	3.48	7.33
21	SBE-I	13.68	13.57	11.71		21	SBE-I	4.57	2.83	7.13
21	SBE-I	13.88	13.67	11.48		21	SBE-I	4.07	2.4	7
28	SBE-I	15.37	9.71	13		28	SBE-I	1.23	7.87	8.18
28	SBE-I	15.39	9.75	13.02		28	SBE-I	1.78	8.42	7.96
28	SBE-I	15.19	9.52	12.8		28	SBE-I	1.34	7.6	7.94
35	SBE-I	13.12	11.95	9.42		35	SBE-I	4.41	0.92	10.95
35	SBE-I	13.5	12.22	9.41		35	SBE-I	4.1	0.81	11.18
35	SBE-I	13.43	12.15	9.41		35	SBE-I	4.48	0.3	11.47
21	SBE-II	-3.81	-1.54	-3.53		21	SBE-II	-5.55	-6.76	-5.34
21	SBE-II	-4.04	-1.51	-3.26		21	SBE-II	-5.54	-6.89	-5.54
21	SBE-II	-3.92	-1.42	-3.32		21	SBE-II	-5.44	-6.75	-5.9
28	SBE-II	-1.99	-2.51	-1.72		28	SBE-II	-15.28	-6.98	-7.68
28	SBE-II	-1.92	-2.78	-1.72		28	SBE-II	-15.33	-7.03	-7.82
28	SBE-II	-2.03	-2.64	-1.77		28	SBE-II	-15.37	-7.13	-7.95
35	SBE-II	-1.47	-6.68	-4.28		35	SBE-II	-14.35	-7.47	-7.64
35	SBE-II	-2.03	-6.75	-4.7		35	SBE-II	-14.59	-7.62	-7.08
35	SBE-II	-1.46	-6.78	-4.82		35	SBE-II	-14.26	-7.22	-6.64
21	SBE-III	3.02	-0.01	-3.11		21	SBE-III	1.99	-15.81	-6.43
21	SBE-III	3.01	-0.07	-3.18		21	SBE-III	1.96	-16.16	-6.46
21	SBE-III	3.19	-0.05	-3.16		21	SBE-III	2.16	-15.7	-6.75
28	SBE-III	0.58	-4.06	-0.5		28	SBE-III	0.91	-11.95	-4.32
28	SBE-III	0.39	-3.67	-0.56		28	SBE-III	0.91	-12.19	-4.62
28	SBE-III	0.25	-4.01	-0.7		28	SBE-III	0.68	-12.42	-4.56
35	SBE-III	0.12	-2	-2.87		35	SBE-III	0.96	-11.08	-6.34
35	SBE-III	0.37	-2.05	-2.81		35	SBE-III	1.57	-11.32	-6.03
35	SBE-III	0.54	-2.11	-2.71		35	SBE-III	1.91	-10.8	-5.65
21	ISA-I	-9.18	0.38	-1.81		21	ISA-I	-6.26	0.28	-5.62
21	ISA-I	-8.91	0.71	-1.85		21	ISA-I	-6.29	0.44	-5.58
21	ISA-I	-9.04	0.5	-1.78		21	ISA-I	-6.21	0.52	-5.82
28	ISA-I	3.49	0.35	0.63		28	ISA-I	1.41	1.16	0.3
28	ISA-I	3.47	0.27	1.12		28	ISA-I	1.58	0.94	0.04
28	ISA-I	3.11	0	0.95		28	ISA-I	1.88	0.84	0.01
35	ISA-I	3.81	1.06	1.66		35	ISA-I	2.77	0.26	1.23
35	ISA-I	3.94	0.97	1.61		35	ISA-I	2.54	0.45	1.38
35	ISA-I	3.71	1.03	1.64		35	ISA-I	2.66	1.37	1.6
21	ISA-II	2.49	0.84	-1.29		21	ISA-II	3.06	3.43	-5.13
21	ISA-II	2.79	0.85	-1.34		21	ISA-II	3.22	2.78	-5.27
21	ISA-II	2.78	1	-1.37		21	ISA-II	3.04	2.8	-5.4
28	ISA-II	1.61	1.04	1.31		28	ISA-II	1.6	0.44	1.18
28	ISA-II	1.49	1.1	1.87		28	ISA-II	1.75	0.37	0.96
28	ISA-II	1.21	1.5	1.78		28	ISA-II	1.5	0.06	0.97
35	ISA-II	-0.49	1.01	-0.33		35	ISA-II	-3.88	5.04	0.43
35	ISA-II	-0.43	1.4	-0.17		35	ISA-II	-3.88	5.02	0.6
35	ISA-II	-0.1	1.19	-0.12		35	ISA-II	-3.56	5.11	0.94
21	ISA-III	0.8	-0.06	-3.09		21	ISA-III	6.95	-0.03	-6.83
21	ISA-III	0.93	-0.06	-3.11		21	ISA-III	7.19	-0.01	-7.03
21	ISA-III	1.03	-0.1	-3.19		21	ISA-III	7.12	-0.32	-7.13
28	ISA-III	1.86	-0.86	1.1		28	ISA-III	0.7	0.18	-1.43
28	ISA-III	2.31	-0.64	1.85		28	ISA-III	0.26	-0.35	-1.56
28	ISA-III	1.92	-0.65	1.45		28	ISA-III	0.28	-0.25	-1.56
35	ISA-III	1.91	0.72	-0.25		35	ISA-III	1.27	-4.23	-0.69
35	ISA-III	2.02	0.61	-0.23		35	ISA-III	1.62	-4.13	-0.47
35	ISA-III	2.19	0.53	0.02		35	ISA-III	1.58	-3.94	0.08
21	PUL	-8.44	-10.89	-6.85		21	PUL	-5.55	-4.73	-9.39
21	PUL	-8.42	-10.91	-6.62		21	PUL	-5.54	-4.8	-9.75
21	PUL	-8.57	-11.09	-6.72		21	PUL	-5.44	-4.95	-9.85
28	PUL	-3.98	-6.88	-12.58		28	PUL	-1.99	-1.61	-5.71
28	PUL	-4.03	-7.05	-12.45		28	PUL	-2.13	-1.68	-6.36
28	PUL	-4.11	-7.05	-13.82		28	PUL	-2.16	-1.57	-6.26
35	PUL	-2.44	-7.22	-8.26		35	PUL	-4.49	-0.92	-7.29
35	PUL	-2.34	-7.55	-8.25		35	PUL	-4.73	-0.42	-7.18
35	PUL	-2.34	-7.77	-8.14		35	PUL	-4.4	-0.35	-6.89
21	Pho 1	-5.45	-3.46	-6.63		21	Pho 1	-4.05	-3.5	-8.5
21	Pho 1	-4.4	-3.09	-6.45		21	Pho 1	-4.09	-3.56	-8.56
21	Pho 1	-4.68	-3.23	-6.37		21	Pho 1	-3.97	-3.67	-8.67
28	Pho 1	-3.82	-5.43	-2.9		28	Pho 1	-1.96	-2.59	-6.59
28	Pho 1	-4.07	-5.03	-2.78		28	Pho 1	-2.04	-2.68	-6.68
28	Pho 1	-4	-5.3	-2.55		28	Pho 1	-1.95	-2.68	-6.68
35	Pho 1	-7.43	-5.77	-4.22		35	Pho 1	-3.41	-2.49	-2.49
35	Pho 1	-7.59	-5.61	-4.16		35	Pho 1	-3.76	-1.8	-1.8
35	Pho 1	-7.25	-5.53	-4.09		35	Pho 1	-3.61	-1.51	-1.51
21	Pho 2	-9.5	-6.97	-8.53		21	Pho 2	-1.1	-4.28	-6.28
21	Pho 2	-9.33	-6.49	-8.2		21	Pho 2	-0.98	-4.43	-6.43
21	Pho 2	-9.13	-6.77	-8.53		21	Pho 2	-0.99	-4.54	-6.54
28	Pho 2	-11.17	-6.21	-2.8		28	Pho 2	-9.07	-6.1	-6.1
28	Pho 2	-11	-5.9	-2.9		28	Pho 2	-9.15	-6.08	-6.08
28	Pho 2	-11.23	-5.98	-2.81		28	Pho 2	-9.17	-6.08	-6.08
35	Pho 2	-17	-12.18	-2.45		35	Pho 2	-8.98	-8.9	-10.9
35	Pho 2	-17.23	-12.05	-2.31		35	Pho 2	-9.23	-8.01	-10.01
35	Pho 2	-17.07	-11.82	-2.22		35	Pho 2	-8.83	-8.23	-10.23
21	AMY	-12.54	-12.25	-12.54		21	AMY	-4.14	-11.52	-9.52
21	AMY	-12.41	-12.3	-12.07		21	AMY	-3.96	-11.88	-9.88
21	AMY	-12.68	-12.44	-12.39		21	AMY	-3.93	-11.7	-9.7
28	AMY	-8.33	-12.21	-8.87		28	AMY	-4.53	-10.14	-7.14
28	AMY	-8.1	-12.3	-8.5		28	AMY	-4.44	-10.7	-7.7
28	AMY	-8.68	-12.15	-8.69		28	AMY	-4.87	-10.32	-7.32
35	AMY	-7.15	-13.25	-6.12		35	AMY	-4.98	-9.9	-4.9
35	AMY	-7	-13.18	-6.49		35	AMY	-4.62	-9.6	-4.6
35	AMY	-7	-13.4	-6.21		35	AMY	-4.5	-9.3	-4.3
21	BMY	-7.42	-4.48	-5.59		21	BMY	-6.75	-3.74	-2.74
21	BMY	-7.19	-4.36	-5.3		21	BMY	-6.52	-3.59	-2.89
21	BMY	-6.98	-4.02	-5.24		21	BMY	-6.33	-3.59	-2.99
28	BMY	-5.76	-5.17	-0.55		28	BMY	-4.8	-4.11	-1.11
28	BMY	-5.31	-5	-0.48		28	BMY	-4.78	-4.87	-1.87
28	BMY	-5.83	-5.1	-0.68		28	BMY	-4.52	-4.65	-1.65
35	BMY	-12.73	-5.26	-0.47		35	BMY	-8.03	-1.98	-0.88
35	BMY	-12.45	-5.72	-0.47		35	BMY	-8.3	-2.06	-0.66
35	BMY	-12.56	-5.87	-0.47		35	BMY	-7.92	-1.77	-0.37
21	TaRSR1	-9.17	-1.62	-4.29		21	TaRSR1	-4.21	-0.68	-3.72
21	TaRSR1	-8.85	-1.31	-4.12		21	TaRSR1	-4.22	-0.37	-3.95
21	TaRSR1	-9.04	-1.49	-4.22		21	TaRSR1	-4.21	-0.28	-4.05
28	TaRSR1	-1.46	2.33	-0.84		28	TaRSR1	-2.34	0.16	-1.97
28	TaRSR1	-1.63	2.15	-0.4		28	TaRSR1	-2.37	0.06	-2.31
28	TaRSR1	-1.61	2.31	-0.33		28	TaRSR1	-2.21	0.14	-2.24
35	TaRSR1	1.06	5.3	-0.13		35	TaRSR1	1.67	0.01	-1.07
35	TaRSR1	0.78	5.03	0		35	TaRSR1	1.66	0.43	-0.93
35	TaRSR1	0.89	5.06	-0.1		35	TaRSR1	1.53	0.76	-0.64
21	SPA	5.01	6.31	4.01		21	SPA	3.02	1.63	3.27
21	SPA	4.97	6.56	4.13		21	SPA	2.99	0.98	3.21
21	SPA	3.35	6.74	4.2		21	SPA	3.43	1	3.16
28	SPA	4.1	6.48	6.65		28	SPA	0.19	1.95	3.72
28	SPA	4.24	6.47	7.22		28	SPA	0.5	1.65	3.31
28	SPA	4.32	6.48	7.42		28	SPA	0.17	1.15	3.51
35	SPA	4.65	3.75	1.12		35	SPA	0.62	0.56	5.68
35	SPA	5.09	3.42	1.29		35	SPA	0.04	0.46	6.06
35	SPA	4.98	3.37	1.26		35	SPA	0.7	0.26	6.21
