# Supplementary material for: Development of EMS-induced mutation population for amylose and resistant starch variation in bread wheat (Triticum aestivum) and identification of candidate genes responsible for amylose variation
Source: BMC Plant Biol. 2016 Oct 6;16:217. doi: 10.1186/s12870-016-0896-z (PMC5054548; doi:10.1186/s12870-016-0896-z)
Supplement: Additional file 4: — Normalized threshold cycle (ΔCт) of chromosome specific alleles of GBSSI (GBSSI–7A, GBSSI–4A, and GBSSI–7D) during seed development. The data was taken at three stages of seed development (21, 28, and 35 days after anthesis, DAA) in two mutant lines, ‘TAC 75’(amylose content - 64 %) and ‘TAC 6’(amylose content– 6.8 %), in comparison to the parent variety, ‘C 306’ (amylose content - 26 %). The data was taken in two biological replications, each represented as mean ± SD from three technical replicates. Wheat ADP Ribosylation Factor (ARF) was used as an internal control gene for normalization. (XLSX 12 kb) [file 12870_2016_896_MOESM4_ESM.xlsx]

## Sheet: Sheet1
Additional file 4. Normalized threshold cycle (ΔCт) of chromosome specific alleles of GBSSI (GBSSI–7A, GBSSI–4A, and GBSSI–7D) during seed development. The data were taken at three stages of seed development (21, 28, and 35 days after anthesis, DAA) in the mutant lines ‘TAC 75’, ‘TAC 6, along with parental wheat genotype ‘C 306’. The data were taken in two biological replications, each represente…
DAA	Gene	Biological Replication 1					DAA	Gene	Biological Replication 2
		ΔCт							ΔCт
		TAC 75	TAC 6	C 306					TAC 75	TAC 6	C 306
21	GBSS (7D)	-16.3625	-2.85587	-12.4281			21	GBSS (7D)	-10.56	-2.66	-2.82
21	GBSS (7D)	-16.5742	-3.07365	-12.1427			21	GBSS (7D)	-11.07	-3.07	-3.12
21	GBSS (7D)	-16.6416	-2.89165	-12.4401			21	GBSS (7D)	-10.84	-2.89	-3.09
28	GBSS (7D)	-8.75613	-2.04613	-3.96356			28	GBSS (7D)	-10.96	-5.05	-5.16
28	GBSS (7D)	-9.2396	-3.82594	-4.11367			28	GBSS (7D)	-9.24	-5.03	-5.07
28	GBSS (7D)	-9.22548	-2.7531	-3.87583			28	GBSS (7D)	-9.23	-4.75	-4.72
35	GBSS (7D)	-12.5618	-5.53822	-11.0061			35	GBSS (7D)	-10.22	-5.54	-8.62
35	GBSS (7D)	-12.8051	-5.56671	-10.977			35	GBSS (7D)	-10.04	-5.57	-8.87
35	GBSS (7D)	-12.6199	-5.9905	-10.9526			35	GBSS (7D)	-9.98	-5.99	-9.04
21	GBSS (4A)	-10.7561	-1.5117	-11.1971			21	GBSS (4A)	-8.46	-4.37	-9.7
21	GBSS (4A)	-11.2396	-1.79784	-11.1313			21	GBSS (4A)	-8.71	-4.87	-9.63
21	GBSS (4A)	-11.2255	-1.61696	-11.1462			21	GBSS (4A)	-8.62	-4.51	-9.85
28	GBSS (4A)	-6.44399	1.62228	-5.32508			28	GBSS (4A)	-6.64	4.58	-5.93
28	GBSS (4A)	-6.72083	1.69769	-5.49737			28	GBSS (4A)	-6.72	4.47	-5.9
28	GBSS (4A)	-6.78276	1.18372	-5.17573			28	GBSS (4A)	-6.78	4.43	-5.88
35	GBSS (4A)	-8.8934	-2.29256	-8.05441			35	GBSS (4A)	-6.89	-7.83	-8.35
35	GBSS (4A)	-8.90084	-2.19282	-8.46174			35	GBSS (4A)	-6.9	-7.76	-8.76
35	GBSS (4A)	-8.86123	-1.74511	-8.2285			35	GBSS (4A)	-6.86	-7.74	-8.73
21	GBSS (7A)	-3.15166	1.57674	9.70462			21	GBSS (7A)	-3.05	0.21	2.98
21	GBSS (7A)	-3.59481	1.96121	9.69484			21	GBSS (7A)	-3.39	0.09	3.15
21	GBSS (7A)	-3.14838	1.71616	9.69453			21	GBSS (7A)	-3.15	0.51	3.25
28	GBSS (7A)	-5.11887	-0.0769119	2.27925			28	GBSS (7A)	-5.32	-5.2	1.22
28	GBSS (7A)	-5.34762	-0.127943	2.30605			28	GBSS (7A)	-5.35	-5.26	1.19
28	GBSS (7A)	-5.71101	-0.0515182	2.33638			28	GBSS (7A)	-5.41	-5.22	1.66
35	GBSS (7A)	-3.80755	1.58991	4.64092			35	GBSS (7A)	-6.41	1.36	3.33
35	GBSS (7A)	-3.62461	1.55691	4.20626			35	GBSS (7A)	-6.42	1.3	2.93
35	GBSS (7A)	-3.67781	1.26541	4.46079			35	GBSS (7A)	-6.48	1.13	3.01
