# Supplementary material for: Development of EMS-induced mutation population for amylose and resistant starch variation in bread wheat (Triticum aestivum) and identification of candidate genes responsible for amylose variation
Source: BMC Plant Biol. 2016 Oct 6;16:217. doi: 10.1186/s12870-016-0896-z (PMC5054548; doi:10.1186/s12870-016-0896-z)
Supplement: Additional file 5: — Normalized threshold cycle (ΔCт) of two SBEII isoforms (SBEIIa and SBEIIb) during seed development. The data was taken at three stages of seed development (21, 28, and 35 days after anthesis, DAA) in two mutant lines, ‘TAC 75’(amylose content - 64 %) and ‘TAC 6’(amylose content– 6.8 %), in comparison to the parent variety, ‘C 306’ (amylose content - 26 %). The data was taken in two biological replications, each represented as mean ± SD from three technical replicates. Wheat ADP Ribosylation Factor (ARF) was used as an internal control gene for normalization. (XLSX 10 kb) [file 12870_2016_896_MOESM5_ESM.xlsx]

## Sheet: Sheet1
Additional file 5. Normalized threshold cycle (ΔCт) of two SBEII isoforms (SBEIIa and SBEIIb) during seed development. The data were taken at three stages of seed development (21, 28, and 35 days after anthesis, DAA) in mutant lines ‘TAC 75’, ‘TAC 6’ along with parental wheat genotype ‘C 306’. The data were taken in two biological replications, each represented as mean ± SD from three technical r…
DAA	Gene	Biological Replication 1					DAA	Gene	Biological Replication 2
		ΔCт							ΔCт
		T75	T6	C306					T75	T6	C306
21	SBEIIa	-4.67483	3.90118	-7.40657			21	SBEIIa	-5.67	0.95	-8.81
21	SBEIIa	-5.19037	3.85998	-7.53653			21	SBEIIa	-5.54	0.9	-9.04
21	SBEIIa	-4.67463	3.83661	-7.78823			21	SBEIIa	-5.67	0.95	-8.89
28	SBEIIa	-8.78859	4.49389	-1.32361			28	SBEIIa	-9.09	5.88	-1.92
28	SBEIIa	-8.77581	4.45642	-1.43724			28	SBEIIa	-9.28	6.06	-1.64
28	SBEIIa	-9.15718	4.68676	-1.44697			28	SBEIIa	-9.56	6.3	-1.85
35	SBEIIa	-3.69184	2.1069	-8.50115			35	SBEIIa	-3.69	2.79	-8.29
35	SBEIIa	-3.5272	1.9787	-8.24423			35	SBEIIa	-3.53	2.67	-8.14
35	SBEIIa	-3.48918	2.26697	-8.65207			35	SBEIIa	-3.59	2.75	-8.65
21	SBEIIb	-7.16366	-1.79733	-10.0708			21	SBEIIb	-8.66	-2.65	-9.77
21	SBEIIb	-7.05896	-1.88152	-9.90713			21	SBEIIb	-8.8	-2.78	-9.91
21	SBEIIb	-7.19242	-1.94416	-10.3665			21	SBEIIb	-8.66	-2.9	-10.07
28	SBEIIb	-11.4306	1.97447	-10.9231			28	SBEIIb	-13.13	2.96	-13.12
28	SBEIIb	-11.8263	2.0895	-10.8009			28	SBEIIb	-12.83	3.05	-12.9
28	SBEIIb	-12.3205	1.88943	-10.6866			28	SBEIIb	-13.22	2.99	-13.49
35	SBEIIb	-9.39825	2.14506	-15.8459			35	SBEIIb	-11.4	4.53	-14.03
35	SBEIIb	-9.32899	2.23616	-15.9447			35	SBEIIb	-11.33	4.21	-13.94
35	SBEIIb	-9.60173	2.21489	-15.9199			35	SBEIIb	-9.6	4.37	-13.92
